# Supplementary material for: SURGE complex of Plasmodium falciparum in the rhoptry-neck (SURFIN4.2-RON4-GLURP) contributes to merozoite invasion
Source: PLoS One. 2018 Aug 9;13(8):e0201669. doi: 10.1371/journal.pone.0201669 (PMC6084945; doi:10.1371/journal.pone.0201669)
Supplement: S1 Table — (XLSX) [file pone.0201669.s001.xlsx]

## Sheet: Sheet1
Sample Name:	>Gene ID	Gene Description		Non-Immune Rabbit IgG	Rabbit 1	Rabbit 2
PF3D7_1149000	>PF3D7_1149000	>PF3D7_1149000 | Plasmodium falciparum 3D7 | antigen 332, DBL-like protein (Pf332) | protein | length=6093	Pf332	0	8	0
PFIT_1149200	>PFIT_1149200	>PFIT_1149200 | Plasmodium falciparum IT | antigen 332, DBL-like protein (Pf332) | protein | length=5642	Pf332	0	8	0
EF158099	>EF158099	>EF158099 | FCR3S1.2var2 | ITvar60	PfEMP	0	0	0
AFI73225.1	>AFI73225.1	>AFI73225.1 |TM284Rvar1	PfEMP	0	0	0
Y13402	>Y13402	>Y13402 | R29 ITvar9	PfEMP	0	0	0
ACJ68328.1	>ACJ68328.1	>ACJ68328.1 |PAvarO	PfEMP	0	0	0
AEI26313.1	>AEI26313.1	>AEI26313.1 | 3D7var4	PfEMP	0	0	0
AAN36095.1	>AAN36095.1	>AAN36095.1 | 3D7var2csa	PfEMP	0	6	0
ETW14958.1	>ETW14958.1	>ETW14958.1 | FCR3S1.6	PfEMP	0	0	0
PFHG_02274	>PFHG_02274	>PFHG_02274 | HB3var6 Transcript 1	PfEMP	0	0	0
PF3D7_1301800	>PF3D7_1301800	>PF3D7_1301800 | Plasmodium falciparum 3D7 | surface-associated interspersed protein 13.1 (SURFIN 13.1), pseudogene (SURF13.1) | protein | length=2164	SURFIN	0	0	0
PFIT_0422600	>PFIT_0422600	>PFIT_0422600 | Plasmodium falciparum IT | surface-associated interspersed protein 4.2 (SURFIN 4.2) (SURF4.2) | protein | length=2370	SURFIN	0	126	109
PFIT_1301050	>PFIT_1301050	>PFIT_1301050 | Plasmodium falciparum IT | surface-associated interspersed protein 13.1 (SURFIN 13.1) | protein | length=2200	SURFIN	0	0	0
PF3D7_0424400	>PF3D7_0424400	>PF3D7_0424400 | Plasmodium falciparum 3D7 | surface-associated interspersed protein 4.2 (SURFIN 4.2) (SURF4.2) | protein | length=2380	SURFIN	0	95	67
PF3D7_0402200	>PF3D7_0402200	>PF3D7_0402200 | Plasmodium falciparum 3D7 | surface-associated interspersed protein 4.1 (SURFIN 4.1), pseudogene (SURF4.1) | protein | length=2219	SURFIN	0	0	8
PFIT_0400900	>PFIT_0400900	>PFIT_0400900 | Plasmodium falciparum IT | surface-associated interspersed protein 4.1 (SURFIN 4.1) (SURF4.1) | protein | length=2221	SURFIN	0	0	8
PFIT_0833700	>PFIT_0833700	>PFIT_0833700 | Plasmodium falciparum IT | surface-associated interspersed protein 8.2 (SURFIN 8.2) (SURF8.2) | protein | length=2049	SURFIN	0	6	0
PF3D7_0115000	>PF3D7_0115000	>PF3D7_0115000 | Plasmodium falciparum 3D7 | surface-associated interspersed protein 1.3 (SURFIN 1.3) (SURF1.3) | protein | length=1925	SURFIN	0	0	0
PF3D7_0800700	>PF3D7_0800700	>PF3D7_0800700 | Plasmodium falciparum 3D7 | surface-associated interspersed protein 8.3 (SURFIN 8.3) (SURF8.3) | protein | length=1925	SURFIN	0	0	0
PF3D7_0831100	>PF3D7_0831100	>PF3D7_0831100 | Plasmodium falciparum 3D7 | surface-associated interspersed protein 8.1 (SURFIN 8.1) (SURF8.1) | protein | length=1921	SURFIN	0	0	0
PF3D7_0113100	>PF3D7_0113100	>PF3D7_0113100 | Plasmodium falciparum 3D7 | surface-associated interspersed protein 1.1 (SURFIN 1.1) (SURF1.1) | protein | length=1555	SURFIN	0	3	4
PF3D7_0830800	>PF3D7_0830800	>PF3D7_0830800 | Plasmodium falciparum 3D7 | surface-associated interspersed protein 8.2 (SURFIN 8.2) (SURF8.2) | protein | length=2049	SURFIN	0	6	0
PFIT_0111500	>PFIT_0111500	>PFIT_0111500 | Plasmodium falciparum IT | surface-associated interspersed protein 1.1 (SURFIN 1.1) (SURF1.1) | protein | length=1536	SURFIN	0	0	4
PFIT_1478700	>PFIT_1478700	>PFIT_1478700 | Plasmodium falciparum IT | surface-associated interspersed protein 14.1 (SURFIN 14.1), pseudogene (SURF14.1) | protein | length=1490	SURFIN	0	0	0
PF3D7_0113600	>PF3D7_0113600	>PF3D7_0113600 | Plasmodium falciparum 3D7 | surface-associated interspersed protein 1.2 (SURFIN 1.2), pseudogene (SURF1.2) | protein | length=1893	SURFIN	0	0	0
PFIT_0112000	>PFIT_0112000	>PFIT_0112000 | Plasmodium falciparum IT | surface-associated interspersed protein 1.2 (SURFIN 1.2) (SURF1.2) | protein | length=2109	SURFIN	3	0	0
PF3D7_1477600	>PF3D7_1477600	>PF3D7_1477600 | Plasmodium falciparum 3D7 | surface-associated interspersed protein 14.1 (SURFIN 14.1) (SURF14.1) | protein | length=1953	SURFIN	0	0	0
PFIT_0803400	>PFIT_0803400	>PFIT_0803400 | Plasmodium falciparum IT | surface-associated interspersed protein 8.3 (SURFIN 8.3) (SURF8.3) | protein | length=2010	SURFIN	0	0	0
PFIT_0113900	>PFIT_0113900	>PFIT_0113900 | Plasmodium falciparum IT | surface-associated interspersed protein 8.3 (SURFIN 8.3) (SURF8.3) | protein | length=395	SURFIN	0	0	0
PFIT_0800940	>PFIT_0800940	>PFIT_0800940 | Plasmodium falciparum IT | surface-associated interspersed protein 1.3 (SURFIN 1.3) | protein | length=322	SURFIN	0	0	0
PF3D7_0114200	>PF3D7_0114200	>PF3D7_0114200 | Plasmodium falciparum 3D7 | Plasmodium exported protein (hyp4), unknown function | protein | length=347	2TM	0	0	0
PF3D7_1301700	>PF3D7_1301700	>PF3D7_1301700 | Plasmodium falciparum 3D7 | Plasmodium exported protein (hyp8), unknown function (GEXP07) | protein | length=245	2TM	0	3	0
PF3D7_0101300	>PF3D7_0101300	>PF3D7_0101300 | Plasmodium falciparum 3D7 | Pfmc-2TM Maurer's cleft two transmembrane protein (MC-2TM) | protein | length=235	2TM	0	0	0
PF3D7_0700800	>PF3D7_0700800	>PF3D7_0700800 | Plasmodium falciparum 3D7 | Pfmc-2TM Maurer's cleft two transmembrane protein (MC-2TM) | protein | length=231	2TM	0	0	0
PF3D7_0701600	>PF3D7_0701600	>PF3D7_0701600 | Plasmodium falciparum 3D7 | Pfmc-2TM Maurer's cleft two transmembrane protein (MC-2TM) | protein | length=235	2TM	0	0	0
PF3D7_1100800	>PF3D7_1100800	>PF3D7_1100800 | Plasmodium falciparum 3D7 | Pfmc-2TM Maurer's cleft two transmembrane protein (MC-2TM) | protein | length=231	2TM	0	0	0
PF3D7_0601300	>PF3D7_0601300	>PF3D7_0601300 | Plasmodium falciparum 3D7 | RESA-like protein | protein | length=282	2TM	0	0	0
PF3D7_0631300	>PF3D7_0631300	>PF3D7_0631300 | Plasmodium falciparum 3D7 | RESA-like protein | protein | length=282	2TM	0	0	0
PF3D7_0701700	>PF3D7_0701700	>PF3D7_0701700 | Plasmodium falciparum 3D7 | RESA-like protein | protein | length=282	2TM	0	0	0
PF3D7_0631400	>PF3D7_0631400	>PF3D7_0631400 | Plasmodium falciparum 3D7 | Pfmc-2TM Maurer's cleft two transmembrane protein (MC-2TM) | protein | length=231	2TM	0	0	0
PF3D7_0114100	>PF3D7_0114100	>PF3D7_0114100 | Plasmodium falciparum 3D7 | Pfmc-2TM Maurer's cleft two transmembrane protein (MC-2TM) | protein | length=229	2TM	0	0	0
PF3D7_0222100	>PF3D7_0222100	>PF3D7_0222100 | Plasmodium falciparum 3D7 | Pfmc-2TM Maurer's cleft two transmembrane protein (MC-2TM) | protein | length=229	2TM	0	0	0
PF3D7_0324100	>PF3D7_0324100	>PF3D7_0324100 | Plasmodium falciparum 3D7 | Pfmc-2TM Maurer's cleft two transmembrane protein (MC-2TM) | protein | length=231	2TM	0	0	0
PF3D7_0601200	>PF3D7_0601200	>PF3D7_0601200 | Plasmodium falciparum 3D7 | Pfmc-2TM Maurer's cleft two transmembrane protein (MC-2TM) | protein | length=234	2TM	0	0	0
PF3D7_1039700	>PF3D7_1039700	>PF3D7_1039700 | Plasmodium falciparum 3D7 | Pfmc-2TM Maurer's cleft two transmembrane protein (MC-2TM) | protein | length=231	2TM	0	0	0
PF3D7_1101700	>PF3D7_1101700	>PF3D7_1101700 | Plasmodium falciparum 3D7 | Pfmc-2TM Maurer's cleft two transmembrane protein (MC-2TM) | protein | length=231	2TM	0	0	0
PFIT_0112800	>PFIT_0112800	>PFIT_0112800 | Plasmodium falciparum IT | Pfmc-2TM Maurer's cleft two transmembrane protein | protein | length=231	2TM	0	0	0
PFIT_0222000	>PFIT_0222000	>PFIT_0222000 | Plasmodium falciparum IT | Pfmc-2TM Maurer's cleft two transmembrane protein | protein | length=227	2TM	0	0	0
PFIT_1102000	>PFIT_1102000	>PFIT_1102000 | Plasmodium falciparum IT | Pfmc-2TM Maurer's cleft two transmembrane protein | protein | length=226	2TM	0	0	0
PF3D7_0221500	>PF3D7_0221500	>PF3D7_0221500 | Plasmodium falciparum 3D7 | Pfmc-2TM Maurer's cleft two transmembrane protein, pseudogene | protein | length=225	2TM	0	0	0
PF3D7_0713100	>PF3D7_0713100	>PF3D7_0713100 | Plasmodium falciparum 3D7 | Pfmc-2TM Maurer's cleft two transmembrane protein (MC-2TM) | protein | length=231	2TM	0	0	0
PFIT_0220900	>PFIT_0220900	>PFIT_0220900 | Plasmodium falciparum IT | Pfmc-2TM Maurer's cleft two transmembrane protein, pseudogene | protein | length=225	2TM	0	0	0
PFIT_0711200	>PFIT_0711200	>PFIT_0711200 | Plasmodium falciparum IT | Pfmc-2TM Maurer's cleft two transmembrane protein, putative | protein | length=231	2TM	0	0	0
PF3D7_1252700	>PF3D7_1252700	>PF3D7_1252700 | Plasmodium falciparum 3D7 | Plasmodium exported protein (PHISTb), unknown function | protein | length=450	PHIST	0	0	0
PF3D7_0831000	>PF3D7_0831000	>PF3D7_0831000 | Plasmodium falciparum 3D7 | Plasmodium exported protein (PHISTb), unknown function (GEXP09) | protein | length=426	PHIST	0	0	0
PF3D7_0801000	>PF3D7_0801000	>PF3D7_0801000 | Plasmodium falciparum 3D7 | Plasmodium exported protein (PHISTc), unknown function | protein | length=1219	PHIST	0	0	0
PF3D7_0731100	>PF3D7_0731100	>PF3D7_0731100 | Plasmodium falciparum 3D7 | Plasmodium exported protein (PHISTc), unknown function (GEXP11) | protein | length=890	PHIST	0	0	0
PF3D7_1102500	>PF3D7_1102500	>PF3D7_1102500 | Plasmodium falciparum 3D7 | Plasmodium exported protein (PHISTb), unknown function (GEXP02) | protein | length=624	PHIST	0	0	0
PF3D7_1200900	>PF3D7_1200900	>PF3D7_1200900 | Plasmodium falciparum 3D7 | Plasmodium exported protein (PHISTc), unknown function | protein | length=383	PHIST	0	0	0
PF3D7_1201000	>PF3D7_1201000	>PF3D7_1201000 | Plasmodium falciparum 3D7 | Plasmodium exported protein (PHISTb), unknown function | protein | length=653	PHIST	0	0	0
PF3D7_1476200	>PF3D7_1476200	>PF3D7_1476200 | Plasmodium falciparum 3D7 | Plasmodium exported protein (PHISTb), unknown function | protein | length=512	PHIST	0	0	0
PF3D7_0532200	>PF3D7_0532200	>PF3D7_0532200 | Plasmodium falciparum 3D7 | Plasmodium exported protein (PHISTc), unknown function | protein | length=226	PHIST	0	0	0
PF3D7_0832300	>PF3D7_0832300	>PF3D7_0832300 | Plasmodium falciparum 3D7 | Plasmodium exported protein (PHISTa-like), unknown function | protein | length=259	PHIST	0	0	0
PF3D7_1372100	>PF3D7_1372100	>PF3D7_1372100 | Plasmodium falciparum 3D7 | Plasmodium exported protein (PHISTb), unknown function (GEXP04) | protein | length=609	PHIST	0	0	0
PF3D7_0532300	>PF3D7_0532300	>PF3D7_0532300 | Plasmodium falciparum 3D7 | Plasmodium exported protein (PHISTb), unknown function | protein | length=509	PHIST	0	4	0
PF3D7_0830600	>PF3D7_0830600	>PF3D7_0830600 | Plasmodium falciparum 3D7 | Plasmodium exported protein (PHISTc), unknown function | protein | length=456	PHIST	0	0	0
PF3D7_1016700	>PF3D7_1016700	>PF3D7_1016700 | Plasmodium falciparum 3D7 | Plasmodium exported protein (PHISTc), unknown function | protein | length=830	PHIST	0	0	0
PF3D7_0219700	>PF3D7_0219700	>PF3D7_0219700 | Plasmodium falciparum 3D7 | Plasmodium exported protein (PHISTc), unknown function (GEXP20) | protein | length=295	PHIST	0	0	0
PF3D7_0424900	>PF3D7_0424900	>PF3D7_0424900 | Plasmodium falciparum 3D7 | Plasmodium exported protein (PHISTa), unknown function | protein | length=283	PHIST	0	0	0
PF3D7_0831500	>PF3D7_0831500	>PF3D7_0831500 | Plasmodium falciparum 3D7 | Plasmodium exported protein (PHIST), unknown function | protein | length=335	PHIST	0	0	0
PF3D7_0832200.1	>PF3D7_0832200.1	>PF3D7_0832200.1 | Plasmodium falciparum 3D7 | Plasmodium exported protein (PHISTa-like), unknown function | protein | length=286	PHIST	0	0	0
PF3D7_0832200.2	>PF3D7_0832200.2	>PF3D7_0832200.2 | Plasmodium falciparum 3D7 | Plasmodium exported protein (PHISTa-like), unknown function | protein | length=293	PHIST	0	0	0
PFIT_0834400	>PFIT_0834400	>PFIT_0834400 | Plasmodium falciparum IT | Plasmodium exported protein (PHIST), unknown function | protein | length=335	PHIST	0	0	0
PF3D7_1253800	>PF3D7_1253800	>PF3D7_1253800 | Plasmodium falciparum 3D7 | Plasmodium exported protein (PHISTa), unknown function | protein | length=284	PHIST	0	0	0
PF3D7_1479200	>PF3D7_1479200	>PF3D7_1479200 | Plasmodium falciparum 3D7 | Plasmodium exported protein (PHISTa), unknown function | protein | length=284	PHIST	0	0	0
PF3D7_0401800	>PF3D7_0401800	>PF3D7_0401800 | Plasmodium falciparum 3D7 | Plasmodium exported protein (PHISTb), unknown function (PfD80) | protein | length=560	PHIST	0	0	0
PF3D7_0424000	>PF3D7_0424000	>PF3D7_0424000 | Plasmodium falciparum 3D7 | Plasmodium exported protein (PHISTc), unknown function | protein | length=347	PHIST	0	0	0
PF3D7_0936600	>PF3D7_0936600	>PF3D7_0936600 | Plasmodium falciparum 3D7 | Plasmodium exported protein (PHISTb), unknown function (GEXP05) | protein | length=297	PHIST	0	0	0
PF3D7_0936800	>PF3D7_0936800	>PF3D7_0936800 | Plasmodium falciparum 3D7 | Plasmodium exported protein (PHISTc), unknown function | protein | length=383	PHIST	0	0	0
PF3D7_1001800	>PF3D7_1001800	>PF3D7_1001800 | Plasmodium falciparum 3D7 | Plasmodium exported protein (PHISTc), unknown function | protein | length=260	PHIST	0	0	0
PF3D7_1253100	>PF3D7_1253100	>PF3D7_1253100 | Plasmodium falciparum 3D7 | Plasmodium exported protein (PHISTa), unknown function | protein | length=288	PHIST	0	0	0
PF3D7_1301500	>PF3D7_1301500	>PF3D7_1301500 | Plasmodium falciparum 3D7 | Plasmodium exported protein (PHISTa), unknown function | protein | length=308	PHIST	0	0	0
PF3D7_0115100	>PF3D7_0115100	>PF3D7_0115100 | Plasmodium falciparum 3D7 | Plasmodium exported protein (PHISTa), unknown function | protein | length=293	PHIST	0	0	0
PF3D7_0202100	>PF3D7_0202100	>PF3D7_0202100 | Plasmodium falciparum 3D7 | Plasmodium exported protein (PHISTc), unknown function,liver stage associated protein 2 (LSAP2) | protein | length=302	PHIST	0	0	0
PF3D7_0219800	>PF3D7_0219800	>PF3D7_0219800 | Plasmodium falciparum 3D7 | Plasmodium exported protein (PHISTc), unknown function | protein | length=319	PHIST	0	0	0
PF3D7_0402000	>PF3D7_0402000	>PF3D7_0402000 | Plasmodium falciparum 3D7 | Plasmodium exported protein (PHISTa), unknown function | protein | length=428	PHIST	0	0	0
PF3D7_0424600	>PF3D7_0424600	>PF3D7_0424600 | Plasmodium falciparum 3D7 | Plasmodium exported protein (PHISTb), unknown function | protein | length=309	PHIST	0	0	0
PF3D7_0425400	>PF3D7_0425400	>PF3D7_0425400 | Plasmodium falciparum 3D7 | Plasmodium exported protein (PHISTa), unknown function | protein | length=231	PHIST	0	0	0
PF3D7_0532400	>PF3D7_0532400	>PF3D7_0532400 | Plasmodium falciparum 3D7 | Plasmodium exported protein (PHISTb), unknown function | protein | length=528	PHIST	0	0	0
PF3D7_0601500	>PF3D7_0601500	>PF3D7_0601500 | Plasmodium falciparum 3D7 | Plasmodium exported protein (PHISTb), unknown function | protein | length=467	PHIST	0	0	0
PF3D7_0631100	>PF3D7_0631100	>PF3D7_0631100 | Plasmodium falciparum 3D7 | Plasmodium exported protein (PHISTb), unknown function | protein | length=466	PHIST	0	0	0
PF3D7_0800600	>PF3D7_0800600	>PF3D7_0800600 | Plasmodium falciparum 3D7 | Plasmodium exported protein (PHISTa), unknown function | protein | length=291	PHIST	0	0	0
PF3D7_0937000	>PF3D7_0937000	>PF3D7_0937000 | Plasmodium falciparum 3D7 | Plasmodium exported protein (PHISTb), unknown function | protein | length=357	PHIST	0	0	0
PF3D7_1001300	>PF3D7_1001300	>PF3D7_1001300 | Plasmodium falciparum 3D7 | Plasmodium exported protein (PHISTa), unknown function | protein | length=278	PHIST	0	0	0
PF3D7_1001700	>PF3D7_1001700	>PF3D7_1001700 | Plasmodium falciparum 3D7 | Plasmodium exported protein (PHISTc), unknown function | protein | length=266	PHIST	0	0	0
PF3D7_1016500	>PF3D7_1016500	>PF3D7_1016500 | Plasmodium falciparum 3D7 | Plasmodium exported protein (PHISTc), unknown function | protein | length=767	PHIST	0	0	0
PF3D7_1016800	>PF3D7_1016800	>PF3D7_1016800 | Plasmodium falciparum 3D7 | Plasmodium exported protein (PHISTc), unknown function | protein | length=314	PHIST	0	0	0
PF3D7_1149700	>PF3D7_1149700	>PF3D7_1149700 | Plasmodium falciparum 3D7 | Plasmodium exported protein (PHISTa), unknown function | protein | length=85	PHIST	0	0	0
PF3D7_1252800	>PF3D7_1252800	>PF3D7_1252800 | Plasmodium falciparum 3D7 | Plasmodium exported protein (PHISTb), unknown function | protein | length=626	PHIST	0	0	0
PF3D7_1372000	>PF3D7_1372000	>PF3D7_1372000 | Plasmodium falciparum 3D7 | Plasmodium exported protein (PHISTa), unknown function | protein | length=417	PHIST	0	0	0
PF3D7_1372300	>PF3D7_1372300	>PF3D7_1372300 | Plasmodium falciparum 3D7 | Plasmodium exported protein (PHIST), unknown function | protein | length=206	PHIST	0	0	0
PF3D7_1401600	>PF3D7_1401600	>PF3D7_1401600 | Plasmodium falciparum 3D7 | Plasmodium exported protein (PHISTb), unknown function | protein | length=478	PHIST	0	0	0
PF3D7_1476300	>PF3D7_1476300	>PF3D7_1476300 | Plasmodium falciparum 3D7 | Plasmodium exported protein (PHISTb), unknown function | protein | length=572	PHIST	0	0	0
PF3D7_1477500	>PF3D7_1477500	>PF3D7_1477500 | Plasmodium falciparum 3D7 | Plasmodium exported protein (PHISTb), unknown function | protein | length=500	PHIST	0	0	0
PF3D7_1478000	>PF3D7_1478000	>PF3D7_1478000 | Plasmodium falciparum 3D7 | Plasmodium exported protein (PHISTa), unknown function (GEXP17) | protein | length=282	PHIST	0	0	0
PF3D7_0832400	>PF3D7_0832400	>PF3D7_0832400 | Plasmodium falciparum 3D7 | stevor | protein | length=304	STEVOR	0	0	0
PFIT_0731100	>PFIT_0731100	>PFIT_0731100 | Plasmodium falciparum IT | stevor | protein | length=309	STEVOR	0	0	0
PFIT_1301000	>PFIT_1301000	>PFIT_1301000 | Plasmodium falciparum IT | surface-associated interspersed protein 13.1 (SURFIN 13.1) | protein | length=2746	STEVOR	0	0	0
PFIT_1300300	>PFIT_1300300	>PFIT_1300300 | Plasmodium falciparum IT | stevor | protein | length=267	STEVOR	0	0	0
PF3D7_1300900	>PF3D7_1300900	>PF3D7_1300900 | Plasmodium falciparum 3D7 | stevor | protein | length=308	STEVOR	0	0	0
PFIT_1100300	>PFIT_1100300	>PFIT_1100300 | Plasmodium falciparum IT | stevor | protein | length=307	STEVOR	0	0	0
PFIT_1401700	>PFIT_1401700	>PFIT_1401700 | Plasmodium falciparum IT | stevor | protein | length=298	STEVOR	0	0	0
PFIT_0800600	>PFIT_0800600	>PFIT_0800600 | Plasmodium falciparum IT | stevor | protein | length=294	STEVOR	0	0	0
PF3D7_0221400	>PF3D7_0221400	>PF3D7_0221400 | Plasmodium falciparum 3D7 | stevor | protein | length=307	STEVOR	0	0	0
PFIT_1000100	>PFIT_1000100	>PFIT_1000100 | Plasmodium falciparum IT | stevor | protein | length=290	STEVOR	0	0	0
PF3D7_1254300	>PF3D7_1254300	>PF3D7_1254300 | Plasmodium falciparum 3D7 | stevor | protein | length=302	STEVOR	0	0	0
PF3D7_1372800	>PF3D7_1372800	>PF3D7_1372800 | Plasmodium falciparum 3D7 | stevor | protein | length=300	STEVOR	0	0	0
PF3D7_0222800	>PF3D7_0222800	>PF3D7_0222800 | Plasmodium falciparum 3D7 | stevor | protein | length=304	STEVOR	0	0	0
PFIT_0500700	>PFIT_0500700	>PFIT_0500700 | Plasmodium falciparum IT | stevor | protein | length=306	STEVOR	0	0	0
PF3D7_0324600	>PF3D7_0324600	>PF3D7_0324600 | Plasmodium falciparum 3D7 | stevor | protein | length=301	STEVOR	0	0	0
PF3D7_0101800	>PF3D7_0101800	>PF3D7_0101800 | Plasmodium falciparum 3D7 | stevor | protein | length=289	STEVOR	0	0	0
PF3D7_0300400	>PF3D7_0300400	>PF3D7_0300400 | Plasmodium falciparum 3D7 | stevor | protein | length=296	STEVOR	0	0	0
PF3D7_0400800	>PF3D7_0400800	>PF3D7_0400800 | Plasmodium falciparum 3D7 | stevor | protein | length=289	STEVOR	0	0	0
PF3D7_0732000	>PF3D7_0732000	>PF3D7_0732000 | Plasmodium falciparum 3D7 | stevor | protein | length=296	STEVOR	0	0	0
PF3D7_1479500	>PF3D7_1479500	>PF3D7_1479500 | Plasmodium falciparum 3D7 | stevor | protein | length=299	STEVOR	0	0	0
PFIT_0900900	>PFIT_0900900	>PFIT_0900900 | Plasmodium falciparum IT | stevor | protein | length=297	STEVOR	0	0	0
PFIT_bin00600	>PFIT_bin00600	>PFIT_bin00600 | Plasmodium falciparum IT | stevor | protein | length=296	STEVOR	0	0	0
PF3D7_1040200	>PF3D7_1040200	>PF3D7_1040200 | Plasmodium falciparum 3D7 | stevor | protein | length=305	STEVOR	0	0	0
PF3D7_0115400	>PF3D7_0115400	>PF3D7_0115400 | Plasmodium falciparum 3D7 | stevor | protein | length=301	STEVOR	0	0	0
PF3D7_0631900	>PF3D7_0631900	>PF3D7_0631900 | Plasmodium falciparum 3D7 | stevor | protein | length=303	STEVOR	0	0	0
PF3D7_1254600	>PF3D7_1254600	>PF3D7_1254600 | Plasmodium falciparum 3D7 | stevor | protein | length=302	STEVOR	0	0	0
PFIT_0100300	>PFIT_0100300	>PFIT_0100300 | Plasmodium falciparum IT | stevor | protein | length=296	STEVOR	0	0	0
PFIT_0700300	>PFIT_0700300	>PFIT_0700300 | Plasmodium falciparum IT | stevor | protein | length=303	STEVOR	0	0	0
PFIT_0733800	>PFIT_0733800	>PFIT_0733800 | Plasmodium falciparum IT | stevor | protein | length=296	STEVOR	0	0	0
PFIT_0734100	>PFIT_0734100	>PFIT_0734100 | Plasmodium falciparum IT | stevor | protein | length=302	STEVOR	0	0	0
PFIT_1150000	>PFIT_1150000	>PFIT_1150000 | Plasmodium falciparum IT | stevor | protein | length=322	STEVOR	0	0	0
PFIT_bin05800	>PFIT_bin05800	>PFIT_bin05800 | Plasmodium falciparum IT | stevor | protein | length=299	STEVOR	0	0	0
PF3D7_1479900	>PF3D7_1479900	>PF3D7_1479900 | Plasmodium falciparum 3D7 | stevor | protein | length=304	STEVOR	0	0	0
PFIT_0200600	>PFIT_0200600	>PFIT_0200600 | Plasmodium falciparum IT | stevor | protein | length=304	STEVOR	0	0	0
PF3D7_0901600	>PF3D7_0901600	>PF3D7_0901600 | Plasmodium falciparum 3D7 | stevor | protein | length=303	STEVOR	0	0	0
PF3D7_0425500	>PF3D7_0425500	>PF3D7_0425500 | Plasmodium falciparum 3D7 | stevor | protein | length=304	STEVOR	0	0	0
PF3D7_0617600	>PF3D7_0617600	>PF3D7_0617600 | Plasmodium falciparum 3D7 | stevor | protein | length=302	STEVOR	0	0	0
PF3D7_0201300	>PF3D7_0201300	>PF3D7_0201300 | Plasmodium falciparum 3D7 | stevor | protein | length=305	STEVOR	0	0	0
PFIT_bin01300	>PFIT_bin01300	>PFIT_bin01300 | Plasmodium falciparum IT | stevor | protein | length=306	STEVOR	0	0	0
PFIT_bin03300	>PFIT_bin03300	>PFIT_bin03300 | Plasmodium falciparum IT | stevor | protein | length=286	STEVOR	0	0	0
PFIT_bin05300	>PFIT_bin05300	>PFIT_bin05300 | Plasmodium falciparum IT | stevor | protein | length=307	STEVOR	0	0	0
PF3D7_0200400	>PF3D7_0200400	>PF3D7_0200400 | Plasmodium falciparum 3D7 | stevor | protein | length=304	STEVOR	0	0	0
PF3D7_0402600	>PF3D7_0402600	>PF3D7_0402600 | Plasmodium falciparum 3D7 | stevor | protein | length=301	STEVOR	0	0	0
PF3D7_0700400	>PF3D7_0700400	>PF3D7_0700400 | Plasmodium falciparum 3D7 | stevor | protein | length=300	STEVOR	0	0	0
PF3D7_0832000	>PF3D7_0832000	>PF3D7_0832000 | Plasmodium falciparum 3D7 | stevor | protein | length=303	STEVOR	0	0	0
PF3D7_0832900	>PF3D7_0832900	>PF3D7_0832900 | Plasmodium falciparum 3D7 | stevor | protein | length=304	STEVOR	0	0	0
PF3D7_0900900	>PF3D7_0900900	>PF3D7_0900900 | Plasmodium falciparum 3D7 | stevor | protein | length=300	STEVOR	0	0	0
PF3D7_1149900	>PF3D7_1149900	>PF3D7_1149900 | Plasmodium falciparum 3D7 | stevor | protein | length=308	STEVOR	0	0	0
PF3D7_1254100	>PF3D7_1254100	>PF3D7_1254100 | Plasmodium falciparum 3D7 | stevor | protein | length=295	STEVOR	0	0	0
PF3D7_1400700	>PF3D7_1400700	>PF3D7_1400700 | Plasmodium falciparum 3D7 | stevor | protein | length=293	STEVOR	0	0	0
PFIT_0220800	>PFIT_0220800	>PFIT_0220800 | Plasmodium falciparum IT | stevor | protein | length=307	STEVOR	0	0	0
PFIT_0300100	>PFIT_0300100	>PFIT_0300100 | Plasmodium falciparum IT | stevor | protein | length=301	STEVOR	0	0	0
PFIT_0401300	>PFIT_0401300	>PFIT_0401300 | Plasmodium falciparum IT | stevor | protein | length=301	STEVOR	0	0	0
PFIT_0700100	>PFIT_0700100	>PFIT_0700100 | Plasmodium falciparum IT | stevor | protein | length=308	STEVOR	0	0	0
PFIT_0700500	>PFIT_0700500	>PFIT_0700500 | Plasmodium falciparum IT | stevor | protein | length=287	STEVOR	0	0	0
PFIT_0835000	>PFIT_0835000	>PFIT_0835000 | Plasmodium falciparum IT | stevor | protein | length=312	STEVOR	0	0	0
PFIT_0835400	>PFIT_0835400	>PFIT_0835400 | Plasmodium falciparum IT | stevor | protein | length=306	STEVOR	0	0	0
PFIT_0901600	>PFIT_0901600	>PFIT_0901600 | Plasmodium falciparum IT | stevor | protein | length=274	STEVOR	0	0	0
PFIT_0901800	>PFIT_0901800	>PFIT_0901800 | Plasmodium falciparum IT | stevor | protein | length=301	STEVOR	0	0	0
PFIT_bin01600	>PFIT_bin01600	>PFIT_bin01600 | Plasmodium falciparum IT | stevor | protein | length=309	STEVOR	0	0	0
PFIT_bin03800	>PFIT_bin03800	>PFIT_bin03800 | Plasmodium falciparum IT | stevor | protein | length=300	STEVOR	0	0	0
PFIT_bin06600	>PFIT_bin06600	>PFIT_bin06600 | Plasmodium falciparum IT | stevor | protein | length=67	STEVOR	0	0	0
PF3D7_0100400	>PF3D7_0100400	>PF3D7_0100400 | Plasmodium falciparum 3D7 | rifin (RIF) | protein | length=372	RIF	0	0	0
PF3D7_0937500	>PF3D7_0937500	>PF3D7_0937500 | Plasmodium falciparum 3D7 | rifin (RIF) | protein | length=369	RIF	0	0	0
PF3D7_0401300	>PF3D7_0401300	>PF3D7_0401300 | Plasmodium falciparum 3D7 | rifin (RIF) | protein | length=375	RIF	0	0	0
PF3D7_0425700	>PF3D7_0425700	>PF3D7_0425700 | Plasmodium falciparum 3D7 | rifin (RIF) | protein | length=324	RIF	0	0	0
PFIT_0424300	>PFIT_0424300	>PFIT_0424300 | Plasmodium falciparum IT | rifin (RIF) | protein | length=485	RIF	0	0	0
PF3D7_0100200	>PF3D7_0100200	>PF3D7_0100200 | Plasmodium falciparum 3D7 | rifin (RIF) | protein | length=331	RIF	0	0	0
PFIT_1300250	>PFIT_1300250	>PFIT_1300250 | Plasmodium falciparum IT | rifin (RIF) | protein | length=346	RIF	0	7	0
PF3D7_1150300	>PF3D7_1150300	>PF3D7_1150300 | Plasmodium falciparum 3D7 | rifin (RIF) | protein | length=341	RIF	0	0	0
PFIT_bin05900	>PFIT_bin05900	>PFIT_bin05900 | Plasmodium falciparum IT | rifin (RIF) | protein | length=337	RIF	0	0	0
PF3D7_0500400	>PF3D7_0500400	>PF3D7_0500400 | Plasmodium falciparum 3D7 | rifin (RIF) | protein | length=374	RIF	0	3	0
PFIT_0500200	>PFIT_0500200	>PFIT_0500200 | Plasmodium falciparum IT | rifin (RIF) | protein | length=368	RIF	0	0	0
PFIT_0900200	>PFIT_0900200	>PFIT_0900200 | Plasmodium falciparum IT | rifin (RIF) | protein | length=332	RIF	0	0	0
PF3D7_0300200	>PF3D7_0300200	>PF3D7_0300200 | Plasmodium falciparum 3D7 | rifin (RIF) | protein | length=326	RIF	0	0	0
PF3D7_0400500	>PF3D7_0400500	>PF3D7_0400500 | Plasmodium falciparum 3D7 | rifin (RIF) | protein | length=382	RIF	0	0	0
PF3D7_0732500	>PF3D7_0732500	>PF3D7_0732500 | Plasmodium falciparum 3D7 | rifin (RIF) | protein | length=372	RIF	0	0	0
PFIT_0200500	>PFIT_0200500	>PFIT_0200500 | Plasmodium falciparum IT | rifin (RIF) | protein | length=368	RIF	0	0	0
PF3D7_1479700	>PF3D7_1479700	>PF3D7_1479700 | Plasmodium falciparum 3D7 | rifin (RIF) | protein | length=348	RIF	0	0	0
PF3D7_1000400	>PF3D7_1000400	>PF3D7_1000400 | Plasmodium falciparum 3D7 | rifin (RIF) | protein | length=371	RIF	0	0	0
PF3D7_0223400	>PF3D7_0223400	>PF3D7_0223400 | Plasmodium falciparum 3D7 | rifin (RIF) | protein | length=327	RIF	0	0	0
PF3D7_0600300	>PF3D7_0600300	>PF3D7_0600300 | Plasmodium falciparum 3D7 | rifin (RIF) | protein | length=371	RIF	0	0	0
PF3D7_1041200	>PF3D7_1041200	>PF3D7_1041200 | Plasmodium falciparum 3D7 | rifin (RIF) | protein | length=371	RIF	0	6	0
PFIT_0537300	>PFIT_0537300	>PFIT_0537300 | Plasmodium falciparum IT | rifin (RIF) | protein | length=341	RIF	0	0	0
PFIT_bin08000	>PFIT_bin08000	>PFIT_bin08000 | Plasmodium falciparum IT | rifin | protein | length=358	RIF	0	0	0
PFIT_bin07100	>PFIT_bin07100	>PFIT_bin07100 | Plasmodium falciparum IT | rifin | protein | length=328	RIF	0	0	0
PFIT_bin04000	>PFIT_bin04000	>PFIT_bin04000 | Plasmodium falciparum IT | rifin (RIF) | protein | length=381	RIF	0	0	0
PFIT_0734200	>PFIT_0734200	>PFIT_0734200 | Plasmodium falciparum IT | rifin (RIF) | protein | length=326	RIF	0	0	0
PF3D7_1040700	>PF3D7_1040700	>PF3D7_1040700 | Plasmodium falciparum 3D7 | rifin (RIF) | protein | length=372	RIF	0	0	0
PF3D7_1000200	>PF3D7_1000200	>PF3D7_1000200 | Plasmodium falciparum 3D7 | rifin (RIF) | protein | length=371	RIF	0	0	0
PFIT_1150800	>PFIT_1150800	>PFIT_1150800 | Plasmodium falciparum IT | rifin (RIF) | protein | length=371	RIF	0	0	0
PF3D7_0732200	>PF3D7_0732200	>PF3D7_0732200 | Plasmodium falciparum 3D7 | rifin (RIF) | protein | length=366	RIF	0	3	0
PF3D7_1040300	>PF3D7_1040300	>PF3D7_1040300 | Plasmodium falciparum 3D7 | rifin (RIF) | protein | length=378	RIF	0	0	0
PF3D7_0101600	>PF3D7_0101600	>PF3D7_0101600 | Plasmodium falciparum 3D7 | rifin (RIF) | protein | length=369	RIF	0	0	0
PF3D7_0200500	>PF3D7_0200500	>PF3D7_0200500 | Plasmodium falciparum 3D7 | rifin (RIF) | protein | length=370	RIF	0	0	0
PF3D7_0833100	>PF3D7_0833100	>PF3D7_0833100 | Plasmodium falciparum 3D7 | rifin (RIF) | protein | length=368	RIF	0	0	0
PF3D7_0900200	>PF3D7_0900200	>PF3D7_0900200 | Plasmodium falciparum 3D7 | rifin (RIF) | protein | length=376	RIF	0	0	0
PFIT_0300600	>PFIT_0300600	>PFIT_0300600 | Plasmodium falciparum IT | rifin (RIF) | protein | length=346	RIF	0	0	0
PF3D7_0324400	>PF3D7_0324400	>PF3D7_0324400 | Plasmodium falciparum 3D7 | rifin (RIF) | protein | length=349	RIF	0	0	0
PF3D7_0732400	>PF3D7_0732400	>PF3D7_0732400 | Plasmodium falciparum 3D7 | rifin (RIF) | protein | length=382	RIF	0	0	0
PFIT_1150200	>PFIT_1150200	>PFIT_1150200 | Plasmodium falciparum IT | rifin | protein | length=376	RIF	0	0	0
PF3D7_1400600	>PF3D7_1400600	>PF3D7_1400600 | Plasmodium falciparum 3D7 | rifin (RIF) | protein | length=367	RIF	0	0	0
PFIT_bin03700	>PFIT_bin03700	>PFIT_bin03700 | Plasmodium falciparum IT | rifin (RIF) | protein | length=326	RIF	0	0	0
PF3D7_0300700	>PF3D7_0300700	>PF3D7_0300700 | Plasmodium falciparum 3D7 | rifin (RIF) | protein | length=368	RIF	0	0	0
PF3D7_0632100	>PF3D7_0632100	>PF3D7_0632100 | Plasmodium falciparum 3D7 | rifin (RIF) | protein | length=323	RIF	0	0	0
PF3D7_1254800	>PF3D7_1254800	>PF3D7_1254800 | Plasmodium falciparum 3D7 | rifin (RIF) | protein | length=317	RIF	0	0	0
PF3D7_1100300	>PF3D7_1100300	>PF3D7_1100300 | Plasmodium falciparum 3D7 | rifin (RIF) | protein | length=340	RIF	0	0	0
PF3D7_1100400	>PF3D7_1100400	>PF3D7_1100400 | Plasmodium falciparum 3D7 | rifin (RIF) | protein | length=323	RIF	0	0	0
PF3D7_1254700	>PF3D7_1254700	>PF3D7_1254700 | Plasmodium falciparum 3D7 | rifin (RIF) | protein | length=326	RIF	0	0	0
PF3D7_1150200	>PF3D7_1150200	>PF3D7_1150200 | Plasmodium falciparum 3D7 | rifin (RIF) | protein | length=338	RIF	0	0	0
PFIT_bin10200	>PFIT_bin10200	>PFIT_bin10200 | Plasmodium falciparum IT | rifin (RIF) | protein | length=145	RIF	0	0	0
PF3D7_0632000	>PF3D7_0632000	>PF3D7_0632000 | Plasmodium falciparum 3D7 | rifin (RIF) | protein | length=370	RIF	0	0	0
PF3D7_0300800	>PF3D7_0300800	>PF3D7_0300800 | Plasmodium falciparum 3D7 | rifin (RIF) | protein | length=321	RIF	0	0	0
PFIT_0300700	>PFIT_0300700	>PFIT_0300700 | Plasmodium falciparum IT | rifin (RIF) | protein | length=321	RIF	0	0	0
PF3D7_0200700	>PF3D7_0200700	>PF3D7_0200700 | Plasmodium falciparum 3D7 | rifin (RIF) | protein | length=330	RIF	0	0	0
PF3D7_0115200	>PF3D7_0115200	>PF3D7_0115200 | Plasmodium falciparum 3D7 | rifin (RIF) | protein | length=368	RIF	0	0	0
PF3D7_1373000	>PF3D7_1373000	>PF3D7_1373000 | Plasmodium falciparum 3D7 | rifin (RIF) | protein | length=336	RIF	0	0	0
PFIT_0731300	>PFIT_0731300	>PFIT_0731300 | Plasmodium falciparum IT | rifin | protein | length=333	RIF	0	0	0
PFIT_0411800	>PFIT_0411800	>PFIT_0411800 | Plasmodium falciparum IT | rifin (RIF) | protein | length=346	RIF	0	0	0
PF3D7_0413300	>PF3D7_0413300	>PF3D7_0413300 | Plasmodium falciparum 3D7 | rifin (RIF) | protein | length=346	RIF	0	0	0
PF3D7_0100900	>PF3D7_0100900	>PF3D7_0100900 | Plasmodium falciparum 3D7 | rifin (RIF) | protein | length=350	RIF	0	0	0
PFIT_0711100	>PFIT_0711100	>PFIT_0711100 | Plasmodium falciparum IT | rifin | protein | length=345	RIF	0	0	0
PF3D7_0201000	>PF3D7_0201000	>PF3D7_0201000 | Plasmodium falciparum 3D7 | rifin (RIF) | protein | length=312	RIF	0	0	0
PFIT_bin07200	>PFIT_bin07200	>PFIT_bin07200 | Plasmodium falciparum IT | rifin | protein | length=360	RIF	0	0	0
PFIT_bin04400	>PFIT_bin04400	>PFIT_bin04400 | Plasmodium falciparum IT | rifin | protein | length=296	RIF	0	0	0
PFIT_bin04900	>PFIT_bin04900	>PFIT_bin04900 | Plasmodium falciparum IT | rifin (RIF) | protein | length=338	RIF	0	2	0
PF3D7_0632200	>PF3D7_0632200	>PF3D7_0632200 | Plasmodium falciparum 3D7 | rifin (RIF) | protein | length=377	RIF	0	0	0
PF3D7_1000600	>PF3D7_1000600	>PF3D7_1000600 | Plasmodium falciparum 3D7 | rifin (RIF) | protein | length=361	RIF	0	0	0
PF3D7_1040000	>PF3D7_1040000	>PF3D7_1040000 | Plasmodium falciparum 3D7 | rifin (RIF) | protein | length=359	RIF	0	0	0
PF3D7_0901100	>PF3D7_0901100	>PF3D7_0901100 | Plasmodium falciparum 3D7 | rifin (RIF) | protein | length=350	RIF	0	0	0
PFIT_bin04600	>PFIT_bin04600	>PFIT_bin04600 | Plasmodium falciparum IT | rifin (RIF) | protein | length=371	RIF	0	0	0
PF3D7_0800500	>PF3D7_0800500	>PF3D7_0800500 | Plasmodium falciparum 3D7 | rifin (RIF) | protein | length=375	RIF	0	0	0
PFIT_0200200	>PFIT_0200200	>PFIT_0200200 | Plasmodium falciparum IT | rifin (RIF) | protein | length=372	RIF	0	6	0
PF3D7_0701100	>PF3D7_0701100	>PF3D7_0701100 | Plasmodium falciparum 3D7 | rifin (RIF) | protein | length=329	RIF	0	0	0
PF3D7_0901500	>PF3D7_0901500	>PF3D7_0901500 | Plasmodium falciparum 3D7 | rifin (RIF) | protein | length=365	RIF	0	0	0
PFIT_0616600	>PFIT_0616600	>PFIT_0616600 | Plasmodium falciparum IT | rifin | protein | length=380	RIF	0	0	0
PF3D7_1101100	>PF3D7_1101100	>PF3D7_1101100 | Plasmodium falciparum 3D7 | rifin (RIF) | protein | length=349	RIF	0	0	0
PF3D7_0900700	>PF3D7_0900700	>PF3D7_0900700 | Plasmodium falciparum 3D7 | rifin (RIF) | protein | length=381	RIF	0	0	0
PF3D7_0413200	>PF3D7_0413200	>PF3D7_0413200 | Plasmodium falciparum 3D7 | rifin (RIF) | protein | length=376	RIF	0	0	0
PF3D7_0324800	>PF3D7_0324800	>PF3D7_0324800 | Plasmodium falciparum 3D7 | rifin (RIF) | protein | length=371	RIF	0	0	0
PF3D7_0324500	>PF3D7_0324500	>PF3D7_0324500 | Plasmodium falciparum 3D7 | rifin (RIF) | protein | length=317	RIF	0	0	0
PF3D7_0732900	>PF3D7_0732900	>PF3D7_0732900 | Plasmodium falciparum 3D7 | rifin (RIF) | protein | length=339	RIF	0	0	0
PFIT_0835500	>PFIT_0835500	>PFIT_0835500 | Plasmodium falciparum IT | rifin (RIF) | protein | length=337	RIF	0	0	0
PF3D7_1101200	>PF3D7_1101200	>PF3D7_1101200 | Plasmodium falciparum 3D7 | rifin (RIF) | protein | length=356	RIF	0	0	0
PF3D7_1040400	>PF3D7_1040400	>PF3D7_1040400 | Plasmodium falciparum 3D7 | rifin (RIF) | protein | length=348	RIF	0	0	0
PF3D7_1373100	>PF3D7_1373100	>PF3D7_1373100 | Plasmodium falciparum 3D7 | rifin (RIF) | protein | length=341	RIF	0	0	0
PFIT_0500500	>PFIT_0500500	>PFIT_0500500 | Plasmodium falciparum IT | rifin (RIF) | protein | length=340	RIF	0	0	0
PFIT_bin06800	>PFIT_bin06800	>PFIT_bin06800 | Plasmodium falciparum IT | rifin (RIF) | protein | length=340	RIF	0	0	0
PF3D7_0732300	>PF3D7_0732300	>PF3D7_0732300 | Plasmodium falciparum 3D7 | rifin (RIF) | protein | length=338	RIF	0	0	0
PF3D7_0833200	>PF3D7_0833200	>PF3D7_0833200 | Plasmodium falciparum 3D7 | rifin (RIF) | protein | length=356	RIF	0	0	0
PFIT_0536500	>PFIT_0536500	>PFIT_0536500 | Plasmodium falciparum IT | rifin | protein | length=361	RIF	0	0	0
PFIT_bin05840	>PFIT_bin05840	>PFIT_bin05840 | Plasmodium falciparum IT | rifin (RIF) | protein | length=345	RIF	0	2	0
PF3D7_1479600	>PF3D7_1479600	>PF3D7_1479600 | Plasmodium falciparum 3D7 | rifin (RIF) | protein | length=350	RIF	0	0	0
PF3D7_0300500	>PF3D7_0300500	>PF3D7_0300500 | Plasmodium falciparum 3D7 | rifin (RIF) | protein | length=359	RIF	0	0	0
PF3D7_0421200	>PF3D7_0421200	>PF3D7_0421200 | Plasmodium falciparum 3D7 | rifin (RIF) | protein | length=346	RIF	0	0	0
PF3D7_0732700	>PF3D7_0732700	>PF3D7_0732700 | Plasmodium falciparum 3D7 | rifin (RIF) | protein | length=359	RIF	0	0	0
PF3D7_1040800	>PF3D7_1040800	>PF3D7_1040800 | Plasmodium falciparum 3D7 | rifin (RIF) | protein | length=295	RIF	0	3	0
PF3D7_1200300	>PF3D7_1200300	>PF3D7_1200300 | Plasmodium falciparum 3D7 | rifin (RIF) | protein | length=345	RIF	0	0	0
PFIT_0200100	>PFIT_0200100	>PFIT_0200100 | Plasmodium falciparum IT | rifin (RIF) | protein | length=309	RIF	0	0	3
PFIT_0424100	>PFIT_0424100	>PFIT_0424100 | Plasmodium falciparum IT | rifin (RIF) | protein | length=311	RIF	0	0	0
PFIT_0901200	>PFIT_0901200	>PFIT_0901200 | Plasmodium falciparum IT | rifin (RIF) | protein | length=307	RIF	0	0	0
PFIT_bin05200	>PFIT_bin05200	>PFIT_bin05200 | Plasmodium falciparum IT | rifin (RIF) | protein | length=338	RIF	0	0	0
PFIT_bin10600	>PFIT_bin10600	>PFIT_bin10600 | Plasmodium falciparum IT | rifin (RIF) | protein | length=197	RIF	0	0	0
PF3D7_0632400	>PF3D7_0632400	>PF3D7_0632400 | Plasmodium falciparum 3D7 | rifin (RIF) | protein | length=377	RIF	0	0	0
PF3D7_0901300	>PF3D7_0901300	>PF3D7_0901300 | Plasmodium falciparum 3D7 | rifin (RIF) | protein | length=378	RIF	0	0	0
PF3D7_0401400	>PF3D7_0401400	>PF3D7_0401400 | Plasmodium falciparum 3D7 | rifin (RIF) | protein | length=329	RIF	0	0	0
PF3D7_0400300	>PF3D7_0400300	>PF3D7_0400300 | Plasmodium falciparum 3D7 | rifin (RIF) | protein | length=370	RIF	0	0	0
PF3D7_1300500	>PF3D7_1300500	>PF3D7_1300500 | Plasmodium falciparum 3D7 | rifin (RIF) | protein | length=331	RIF	0	0	0
PFIT_bin09900	>PFIT_bin09900	>PFIT_bin09900 | Plasmodium falciparum IT | rifin (RIF) | protein | length=245	RIF	0	0	0
PF3D7_0900600	>PF3D7_0900600	>PF3D7_0900600 | Plasmodium falciparum 3D7 | rifin (RIF) | protein | length=367	RIF	0	0	0
PFIT_bin02000	>PFIT_bin02000	>PFIT_bin02000 | Plasmodium falciparum IT | rifin | protein | length=317	RIF	0	0	0
PF3D7_1400400	>PF3D7_1400400	>PF3D7_1400400 | Plasmodium falciparum 3D7 | rifin (RIF) | protein | length=337	RIF	0	0	0
PFIT_0537200	>PFIT_0537200	>PFIT_0537200 | Plasmodium falciparum IT | rifin (RIF) | protein | length=328	RIF	0	0	0
PFIT_bin01800	>PFIT_bin01800	>PFIT_bin01800 | Plasmodium falciparum IT | rifin | protein | length=375	RIF	0	0	0
PFIT_0424000	>PFIT_0424000	>PFIT_0424000 | Plasmodium falciparum IT | rifin (RIF) | protein | length=313	RIF	0	0	0
PF3D7_0100800	>PF3D7_0100800	>PF3D7_0100800 | Plasmodium falciparum 3D7 | rifin (RIF) | protein | length=344	RIF	0	0	0
PF3D7_0200200	>PF3D7_0200200	>PF3D7_0200200 | Plasmodium falciparum 3D7 | rifin (RIF) | protein | length=334	RIF	0	0	0
PF3D7_0425900	>PF3D7_0425900	>PF3D7_0425900 | Plasmodium falciparum 3D7 | rifin (RIF) | protein | length=324	RIF	0	0	0
PF3D7_0900400	>PF3D7_0900400	>PF3D7_0900400 | Plasmodium falciparum 3D7 | rifin (RIF) | protein | length=343	RIF	0	0	0
PF3D7_1373400	>PF3D7_1373400	>PF3D7_1373400 | Plasmodium falciparum 3D7 | rifin (RIF) | protein | length=377	RIF	0	0	0
PFIT_bin00500	>PFIT_bin00500	>PFIT_bin00500 | Plasmodium falciparum IT | rifin (RIF) | protein | length=378	RIF	0	0	0
PFIT_1100400	>PFIT_1100400	>PFIT_1100400 | Plasmodium falciparum IT | rifin (RIF) | protein | length=346	RIF	0	0	0
PF3D7_0808900	>PF3D7_0808900	>PF3D7_0808900 | Plasmodium falciparum 3D7 | rifin (RIF) | protein | length=332	RIF	0	0	0
PF3D7_1254400	>PF3D7_1254400	>PF3D7_1254400 | Plasmodium falciparum 3D7 | rifin (RIF) | protein | length=379	RIF	0	0	0
PF3D7_1300700	>PF3D7_1300700	>PF3D7_1300700 | Plasmodium falciparum 3D7 | rifin (RIF) | protein | length=369	RIF	0	0	0
PFIT_0500400	>PFIT_0500400	>PFIT_0500400 | Plasmodium falciparum IT | rifin (RIF) | protein | length=382	RIF	0	0	0
PF3D7_1200200	>PF3D7_1200200	>PF3D7_1200200 | Plasmodium falciparum 3D7 | rifin (RIF) | protein | length=378	RIF	0	0	0
PFIT_1149900	>PFIT_1149900	>PFIT_1149900 | Plasmodium falciparum IT | rifin (RIF) | protein | length=325	RIF	0	0	0
PF3D7_0700500	>PF3D7_0700500	>PF3D7_0700500 | Plasmodium falciparum 3D7 | rifin (RIF) | protein | length=357	RIF	0	0	0
PFIT_0733300	>PFIT_0733300	>PFIT_0733300 | Plasmodium falciparum IT | rifin (RIF) | protein | length=379	RIF	0	0	0
PFIT_1300120	>PFIT_1300120	>PFIT_1300120 | Plasmodium falciparum IT | rifin | protein | length=343	RIF	0	0	0
PFIT_1401300	>PFIT_1401300	>PFIT_1401300 | Plasmodium falciparum IT | rifin | protein | length=344	RIF	0	0	0
PFIT_1401400	>PFIT_1401400	>PFIT_1401400 | Plasmodium falciparum IT | rifin | protein | length=344	RIF	0	0	0
PFIT_bin01100	>PFIT_bin01100	>PFIT_bin01100 | Plasmodium falciparum IT | rifin (RIF) | protein | length=367	RIF	0	0	0
PFIT_bin05000	>PFIT_bin05000	>PFIT_bin05000 | Plasmodium falciparum IT | rifin (RIF) | protein | length=353	RIF	0	0	0
PF3D7_0937700	>PF3D7_0937700	>PF3D7_0937700 | Plasmodium falciparum 3D7 | rifin (RIF) | protein | length=367	RIF	0	0	0
PF3D7_0222600	>PF3D7_0222600	>PF3D7_0222600 | Plasmodium falciparum 3D7 | rifin (RIF) | protein | length=368	RIF	0	0	0
PFIT_bin08400	>PFIT_bin08400	>PFIT_bin08400 | Plasmodium falciparum IT | rifin | protein | length=334	RIF	0	0	0
PF3D7_0115600	>PF3D7_0115600	>PF3D7_0115600 | Plasmodium falciparum 3D7 | rifin (RIF) | protein | length=379	RIF	0	0	6
PF3D7_0400700	>PF3D7_0400700	>PF3D7_0400700 | Plasmodium falciparum 3D7 | rifin (RIF) | protein | length=380	RIF	0	0	0
PF3D7_0833400	>PF3D7_0833400	>PF3D7_0833400 | Plasmodium falciparum 3D7 | rifin (RIF) | protein | length=340	RIF	0	0	0
PF3D7_1040500	>PF3D7_1040500	>PF3D7_1040500 | Plasmodium falciparum 3D7 | rifin (RIF) | protein | length=350	RIF	0	0	0
PF3D7_1101300	>PF3D7_1101300	>PF3D7_1101300 | Plasmodium falciparum 3D7 | rifin (RIF) | protein | length=330	RIF	0	0	3
PFIT_1100200	>PFIT_1100200	>PFIT_1100200 | Plasmodium falciparum IT | rifin (RIF) | protein | length=339	RIF	0	0	0
PFIT_bin02300	>PFIT_bin02300	>PFIT_bin02300 | Plasmodium falciparum IT | rifin (RIF) | protein | length=332	RIF	0	0	0
PF3D7_0101000	>PF3D7_0101000	>PF3D7_0101000 | Plasmodium falciparum 3D7 | rifin (RIF) | protein | length=358	RIF	0	0	0
PF3D7_0800400	>PF3D7_0800400	>PF3D7_0800400 | Plasmodium falciparum 3D7 | rifin (RIF) | protein | length=330	RIF	0	0	0
PF3D7_0833000	>PF3D7_0833000	>PF3D7_0833000 | Plasmodium falciparum 3D7 | rifin (RIF) | protein | length=368	RIF	0	0	0
PF3D7_1300200	>PF3D7_1300200	>PF3D7_1300200 | Plasmodium falciparum 3D7 | rifin (RIF) | protein | length=348	RIF	0	0	0
PF3D7_1300400	>PF3D7_1300400	>PF3D7_1300400 | Plasmodium falciparum 3D7 | rifin (RIF) | protein | length=343	RIF	0	0	0
PF3D7_1372700	>PF3D7_1372700	>PF3D7_1372700 | Plasmodium falciparum 3D7 | rifin (RIF) | protein | length=348	RIF	0	0	0
PFIT_0400100	>PFIT_0400100	>PFIT_0400100 | Plasmodium falciparum IT | rifin (RIF) | protein | length=370	RIF	0	0	0
PFIT_0731500	>PFIT_0731500	>PFIT_0731500 | Plasmodium falciparum IT | rifin | protein | length=343	RIF	0	0	0
PFIT_0731650	>PFIT_0731650	>PFIT_0731650 | Plasmodium falciparum IT | rifin (RIF) | protein | length=358	RIF	0	0	0
PFIT_0901700	>PFIT_0901700	>PFIT_0901700 | Plasmodium falciparum IT | rifin (RIF) | protein | length=369	RIF	0	0	0
PFIT_1240200	>PFIT_1240200	>PFIT_1240200 | Plasmodium falciparum IT | rifin (RIF) | protein | length=332	RIF	0	0	0
PF3D7_0400900	>PF3D7_0400900	>PF3D7_0400900 | Plasmodium falciparum 3D7 | rifin (RIF) | protein | length=329	RIF	0	0	0
PF3D7_0401200	>PF3D7_0401200	>PF3D7_0401200 | Plasmodium falciparum 3D7 | rifin (RIF) | protein | length=367	RIF	0	0	0
PF3D7_0632700	>PF3D7_0632700	>PF3D7_0632700 | Plasmodium falciparum 3D7 | rifin (RIF) | protein | length=376	RIF	0	0	0
PF3D7_1000500	>PF3D7_1000500	>PF3D7_1000500 | Plasmodium falciparum 3D7 | rifin (RIF) | protein | length=369	RIF	0	0	0
PF3D7_1150000	>PF3D7_1150000	>PF3D7_1150000 | Plasmodium falciparum 3D7 | rifin (RIF) | protein | length=369	RIF	0	0	0
PF3D7_1200500	>PF3D7_1200500	>PF3D7_1200500 | Plasmodium falciparum 3D7 | rifin (RIF) | protein | length=369	RIF	0	0	0
PF3D7_1255100	>PF3D7_1255100	>PF3D7_1255100 | Plasmodium falciparum 3D7 | rifin (RIF) | protein | length=350	RIF	0	0	0
PF3D7_1400200	>PF3D7_1400200	>PF3D7_1400200 | Plasmodium falciparum 3D7 | rifin (RIF) | protein | length=364	RIF	0	0	0
PF3D7_1480000	>PF3D7_1480000	>PF3D7_1480000 | Plasmodium falciparum 3D7 | rifin (RIF) | protein | length=340	RIF	0	0	0
PFIT_0100200	>PFIT_0100200	>PFIT_0100200 | Plasmodium falciparum IT | rifin (RIF) | protein | length=370	RIF	0	0	0
PFIT_0537500	>PFIT_0537500	>PFIT_0537500 | Plasmodium falciparum IT | rifin | protein | length=341	RIF	0	0	0
PFIT_0800700	>PFIT_0800700	>PFIT_0800700 | Plasmodium falciparum IT | rifin (RIF) | protein | length=372	RIF	0	0	0
PFIT_1240100	>PFIT_1240100	>PFIT_1240100 | Plasmodium falciparum IT | rifin | protein | length=370	RIF	0	0	0
PFIT_bin03500	>PFIT_bin03500	>PFIT_bin03500 | Plasmodium falciparum IT | rifin (RIF) | protein | length=375	RIF	0	6	0
PFIT_bin05750	>PFIT_bin05750	>PFIT_bin05750 | Plasmodium falciparum IT | rifin (RIF) | protein | length=330	RIF	0	0	0
PFIT_bin05860	>PFIT_bin05860	>PFIT_bin05860 | Plasmodium falciparum IT | rifin (RIF) | protein | length=315	RIF	0	0	0
PF3D7_0223100	>PF3D7_0223100	>PF3D7_0223100 | Plasmodium falciparum 3D7 | rifin (RIF) | protein | length=330	RIF	0	0	0
PFIT_bin03400	>PFIT_bin03400	>PFIT_bin03400 | Plasmodium falciparum IT | rifin (RIF) | protein | length=329	RIF	0	0	0
PF3D7_1041000	>PF3D7_1041000	>PF3D7_1041000 | Plasmodium falciparum 3D7 | rifin (RIF) | protein | length=370	RIF	0	0	0
PFIT_1150500	>PFIT_1150500	>PFIT_1150500 | Plasmodium falciparum IT | rifin (RIF) | protein | length=335	RIF	0	0	0
PFIT_bin06700	>PFIT_bin06700	>PFIT_bin06700 | Plasmodium falciparum IT | rifin (RIF) | protein | length=371	RIF	0	0	0
PF3D7_0600500	>PF3D7_0600500	>PF3D7_0600500 | Plasmodium falciparum 3D7 | rifin (RIF) | protein | length=372	RIF	0	0	4
PFIT_0700250	>PFIT_0700250	>PFIT_0700250 | Plasmodium falciparum IT | rifin | protein | length=328	RIF	0	0	0
PF3D7_0901400	>PF3D7_0901400	>PF3D7_0901400 | Plasmodium falciparum 3D7 | rifin (RIF) | protein | length=350	RIF	0	3	0
PF3D7_0832500	>PF3D7_0832500	>PF3D7_0832500 | Plasmodium falciparum 3D7 | rifin (RIF) | protein | length=326	RIF	0	0	0
PFIT_1400300	>PFIT_1400300	>PFIT_1400300 | Plasmodium falciparum IT | rifin | protein | length=315	RIF	0	0	0
PF3D7_0701800	>PF3D7_0701800	>PF3D7_0701800 | Plasmodium falciparum 3D7 | rifin (RIF) | protein | length=331	RIF	0	0	0
PF3D7_1254200	>PF3D7_1254200	>PF3D7_1254200 | Plasmodium falciparum 3D7 | rifin (RIF) | protein | length=351	RIF	0	0	0
PF3D7_0115300	>PF3D7_0115300	>PF3D7_0115300 | Plasmodium falciparum 3D7 | rifin (RIF) | protein | length=336	RIF	0	0	0
PF3D7_1041100	>PF3D7_1041100	>PF3D7_1041100 | Plasmodium falciparum 3D7 | rifin (RIF) | protein | length=334	RIF	0	0	0
PFIT_0700700	>PFIT_0700700	>PFIT_0700700 | Plasmodium falciparum IT | rifin | protein | length=331	RIF	0	0	0
PF3D7_0713000	>PF3D7_0713000	>PF3D7_0713000 | Plasmodium falciparum 3D7 | rifin (RIF) | protein | length=346	RIF	0	0	0
PFIT_0500300	>PFIT_0500300	>PFIT_0500300 | Plasmodium falciparum IT | rifin (RIF) | protein | length=304	RIF	0	0	0
PF3D7_0937300	>PF3D7_0937300	>PF3D7_0937300 | Plasmodium falciparum 3D7 | rifin (RIF) | protein | length=371	RIF	0	0	0
PFIT_0700400	>PFIT_0700400	>PFIT_0700400 | Plasmodium falciparum IT | rifin (RIF) | protein | length=326	RIF	0	0	0
PFIT_0731600	>PFIT_0731600	>PFIT_0731600 | Plasmodium falciparum IT | rifin (RIF) | protein | length=360	RIF	0	0	0
PFIT_0800400	>PFIT_0800400	>PFIT_0800400 | Plasmodium falciparum IT | rifin (RIF) | protein | length=233	RIF	0	0	0
PF3D7_0100600	>PF3D7_0100600	>PF3D7_0100600 | Plasmodium falciparum 3D7 | rifin (RIF) | protein | length=359	RIF	0	0	0
PF3D7_0632300	>PF3D7_0632300	>PF3D7_0632300 | Plasmodium falciparum 3D7 | rifin (RIF) | protein | length=359	RIF	0	0	0
PF3D7_0937400	>PF3D7_0937400	>PF3D7_0937400 | Plasmodium falciparum 3D7 | rifin (RIF) | protein | length=359	RIF	0	0	0
PF3D7_1300600	>PF3D7_1300600	>PF3D7_1300600 | Plasmodium falciparum 3D7 | rifin (RIF) | protein | length=345	RIF	0	0	0
PF3D7_1373300	>PF3D7_1373300	>PF3D7_1373300 | Plasmodium falciparum 3D7 | rifin (RIF) | protein | length=354	RIF	0	0	0
PFIT_1300150	>PFIT_1300150	>PFIT_1300150 | Plasmodium falciparum IT | rifin (RIF) | protein | length=242	RIF	0	0	0
PFIT_bin03900	>PFIT_bin03900	>PFIT_bin03900 | Plasmodium falciparum IT | rifin (RIF) | protein | length=305	RIF	0	0	0
PFIT_0800960	>PFIT_0800960	>PFIT_0800960 | Plasmodium falciparum IT | rifin (RIF) | protein | length=254	RIF	0	0	0
PFIT_0901100	>PFIT_0901100	>PFIT_0901100 | Plasmodium falciparum IT | rifin (RIF) | protein | length=329	RIF	0	0	0
PF3D7_0200600	>PF3D7_0200600	>PF3D7_0200600 | Plasmodium falciparum 3D7 | rifin (RIF) | protein | length=375	RIF	0	0	0
PFIT_bin02800	>PFIT_bin02800	>PFIT_bin02800 | Plasmodium falciparum IT | rifin (RIF) | protein | length=327	RIF	0	7	0
PFIT_bin02900	>PFIT_bin02900	>PFIT_bin02900 | Plasmodium falciparum IT | rifin (RIF) | protein | length=318	RIF	0	0	0
PF3D7_1253700	>PF3D7_1253700	>PF3D7_1253700 | Plasmodium falciparum 3D7 | rifin (RIF) | protein | length=375	RIF	0	0	0
PFIT_0401200	>PFIT_0401200	>PFIT_0401200 | Plasmodium falciparum IT | rifin | protein | length=329	RIF	0	0	0
PFIT_0801500	>PFIT_0801500	>PFIT_0801500 | Plasmodium falciparum IT | rifin (RIF) | protein | length=375	RIF	0	0	0
PF3D7_0617700	>PF3D7_0617700	>PF3D7_0617700 | Plasmodium falciparum 3D7 | rifin (RIF) | protein | length=331	RIF	0	0	0
PF3D7_0900300	>PF3D7_0900300	>PF3D7_0900300 | Plasmodium falciparum 3D7 | rifin (RIF) | protein | length=359	RIF	0	0	0
PFIT_0733500	>PFIT_0733500	>PFIT_0733500 | Plasmodium falciparum IT | rifin | protein | length=315	RIF	0	0	0
PFIT_bin01700	>PFIT_bin01700	>PFIT_bin01700 | Plasmodium falciparum IT | rifin (RIF) | protein | length=317	RIF	0	0	0
PF3D7_0101900	>PF3D7_0101900	>PF3D7_0101900 | Plasmodium falciparum 3D7 | rifin (RIF) | protein | length=343	RIF	0	0	0
PFIT_0700200	>PFIT_0700200	>PFIT_0700200 | Plasmodium falciparum IT | rifin | protein | length=349	RIF	0	0	0
PFIT_0800300	>PFIT_0800300	>PFIT_0800300 | Plasmodium falciparum IT | rifin (RIF) | protein | length=347	RIF	0	0	0
PFIT_1150600	>PFIT_1150600	>PFIT_1150600 | Plasmodium falciparum IT | rifin (RIF) | protein | length=359	RIF	0	0	0
PF3D7_0114700	>PF3D7_0114700	>PF3D7_0114700 | Plasmodium falciparum 3D7 | rifin (RIF) | protein | length=323	RIF	0	0	0
PF3D7_0600700	>PF3D7_0600700	>PF3D7_0600700 | Plasmodium falciparum 3D7 | rifin (RIF) | protein | length=349	RIF	0	0	0
PF3D7_0700200	>PF3D7_0700200	>PF3D7_0700200 | Plasmodium falciparum 3D7 | rifin (RIF) | protein | length=323	RIF	0	0	0
PF3D7_1040600	>PF3D7_1040600	>PF3D7_1040600 | Plasmodium falciparum 3D7 | rifin (RIF) | protein | length=326	RIF	0	0	0
PF3D7_1400800	>PF3D7_1400800	>PF3D7_1400800 | Plasmodium falciparum 3D7 | rifin (RIF) | protein | length=316	RIF	0	0	0
PFIT_0100400	>PFIT_0100400	>PFIT_0100400 | Plasmodium falciparum IT | rifin (RIF) | protein | length=310	RIF	0	0	0
PFIT_0113500	>PFIT_0113500	>PFIT_0113500 | Plasmodium falciparum IT | rifin | protein | length=323	RIF	0	0	0
PFIT_0537400	>PFIT_0537400	>PFIT_0537400 | Plasmodium falciparum IT | rifin | protein | length=352	RIF	0	4	0
PFIT_1400400	>PFIT_1400400	>PFIT_1400400 | Plasmodium falciparum IT | rifin (RIF) | protein | length=325	RIF	0	0	0
PFIT_bin05820	>PFIT_bin05820	>PFIT_bin05820 | Plasmodium falciparum IT | rifin (RIF) | protein | length=316	RIF	0	2	0
PFIT_bin08800	>PFIT_bin08800	>PFIT_bin08800 | Plasmodium falciparum IT | rifin | protein | length=321	RIF	0	0	0
PF3D7_0201200	>PF3D7_0201200	>PF3D7_0201200 | Plasmodium falciparum 3D7 | rifin (RIF) | protein | length=356	RIF	0	0	0
PF3D7_0222500	>PF3D7_0222500	>PF3D7_0222500 | Plasmodium falciparum 3D7 | rifin (RIF) | protein | length=316	RIF	0	5	0
PF3D7_0222700	>PF3D7_0222700	>PF3D7_0222700 | Plasmodium falciparum 3D7 | rifin (RIF) | protein | length=348	RIF	0	0	0
PF3D7_0223200	>PF3D7_0223200	>PF3D7_0223200 | Plasmodium falciparum 3D7 | rifin (RIF) | protein | length=345	RIF	0	0	0
PF3D7_0401000	>PF3D7_0401000	>PF3D7_0401000 | Plasmodium falciparum 3D7 | rifin (RIF) | protein | length=309	RIF	0	0	0
PF3D7_0401600.1	>PF3D7_0401600.1	>PF3D7_0401600.1 | Plasmodium falciparum 3D7 | rifin (RIF) | protein | length=347	RIF	0	0	0
PF3D7_0401600.2	>PF3D7_0401600.2	>PF3D7_0401600.2 | Plasmodium falciparum 3D7 | rifin (RIF) | protein | length=346	RIF	0	0	0
PF3D7_0500500	>PF3D7_0500500	>PF3D7_0500500 | Plasmodium falciparum 3D7 | rifin (RIF) | protein | length=309	RIF	0	0	0
PF3D7_0532900	>PF3D7_0532900	>PF3D7_0532900 | Plasmodium falciparum 3D7 | rifin (RIF) | protein | length=318	RIF	0	0	0
PF3D7_0631800	>PF3D7_0631800	>PF3D7_0631800 | Plasmodium falciparum 3D7 | rifin (RIF) | protein | length=342	RIF	0	0	0
PF3D7_0700300	>PF3D7_0700300	>PF3D7_0700300 | Plasmodium falciparum 3D7 | rifin (RIF) | protein | length=316	RIF	0	0	0
PF3D7_0808800	>PF3D7_0808800	>PF3D7_0808800 | Plasmodium falciparum 3D7 | rifin (RIF) | protein | length=388	RIF	0	0	0
PF3D7_0832800	>PF3D7_0832800	>PF3D7_0832800 | Plasmodium falciparum 3D7 | rifin (RIF) | protein | length=306	RIF	0	0	0
PF3D7_0900500	>PF3D7_0900500	>PF3D7_0900500 | Plasmodium falciparum 3D7 | rifin (RIF) | protein | length=338	RIF	0	3	0
PF3D7_0901000	>PF3D7_0901000	>PF3D7_0901000 | Plasmodium falciparum 3D7 | rifin (RIF) | protein | length=309	RIF	0	0	0
PF3D7_1000300	>PF3D7_1000300	>PF3D7_1000300 | Plasmodium falciparum 3D7 | rifin (RIF) | protein | length=345	RIF	0	0	0
PF3D7_1040100	>PF3D7_1040100	>PF3D7_1040100 | Plasmodium falciparum 3D7 | rifin (RIF) | protein | length=309	RIF	0	4	0
PF3D7_1040900	>PF3D7_1040900	>PF3D7_1040900 | Plasmodium falciparum 3D7 | rifin (RIF) | protein | length=311	RIF	0	0	0
PF3D7_1100500	>PF3D7_1100500	>PF3D7_1100500 | Plasmodium falciparum 3D7 | rifin (RIF) | protein | length=327	RIF	0	0	0
PF3D7_1149800	>PF3D7_1149800	>PF3D7_1149800 | Plasmodium falciparum 3D7 | rifin (RIF) | protein | length=314	RIF	0	0	0
PF3D7_1254000	>PF3D7_1254000	>PF3D7_1254000 | Plasmodium falciparum 3D7 | rifin (RIF) | protein | length=346	RIF	0	0	0
PF3D7_1255000	>PF3D7_1255000	>PF3D7_1255000 | Plasmodium falciparum 3D7 | rifin (RIF) | protein | length=345	RIF	0	0	0
PF3D7_1372600	>PF3D7_1372600	>PF3D7_1372600 | Plasmodium falciparum 3D7 | rifin (RIF) | protein | length=272	RIF	0	0	0
PF3D7_1400300	>PF3D7_1400300	>PF3D7_1400300 | Plasmodium falciparum 3D7 | rifin (RIF) | protein | length=342	RIF	0	2	0
PF3D7_1400500	>PF3D7_1400500	>PF3D7_1400500 | Plasmodium falciparum 3D7 | rifin (RIF) | protein | length=339	RIF	0	2	0
PF3D7_1479400	>PF3D7_1479400	>PF3D7_1479400 | Plasmodium falciparum 3D7 | rifin (RIF) | protein | length=359	RIF	0	0	0
PF3D7_1479800	>PF3D7_1479800	>PF3D7_1479800 | Plasmodium falciparum 3D7 | rifin (RIF) | protein | length=344	RIF	0	0	0
PFIT_0200300	>PFIT_0200300	>PFIT_0200300 | Plasmodium falciparum IT | rifin (RIF) | protein | length=314	RIF	0	0	0
PFIT_0300400	>PFIT_0300400	>PFIT_0300400 | Plasmodium falciparum IT | rifin | protein | length=310	RIF	0	0	0
PFIT_0300500	>PFIT_0300500	>PFIT_0300500 | Plasmodium falciparum IT | rifin (RIF) | protein | length=310	RIF	0	0	0
PFIT_0400300.1	>PFIT_0400300.1	>PFIT_0400300.1 | Plasmodium falciparum IT | rifin | protein | length=359	RIF	0	0	0
PFIT_0400300.2	>PFIT_0400300.2	>PFIT_0400300.2 | Plasmodium falciparum IT | rifin | protein | length=358	RIF	0	0	0
PFIT_0500600	>PFIT_0500600	>PFIT_0500600 | Plasmodium falciparum IT | rifin (RIF) | protein | length=309	RIF	0	0	0
PFIT_0536600	>PFIT_0536600	>PFIT_0536600 | Plasmodium falciparum IT | rifin (RIF) | protein | length=337	RIF	0	0	0
PFIT_0700600	>PFIT_0700600	>PFIT_0700600 | Plasmodium falciparum IT | rifin (RIF) | protein | length=317	RIF	0	0	0
PFIT_0733200	>PFIT_0733200	>PFIT_0733200 | Plasmodium falciparum IT | rifin | protein | length=272	RIF	0	0	0
PFIT_0733400	>PFIT_0733400	>PFIT_0733400 | Plasmodium falciparum IT | rifin | protein | length=310	RIF	0	0	0
PFIT_0733600	>PFIT_0733600	>PFIT_0733600 | Plasmodium falciparum IT | rifin | protein | length=342	RIF	0	0	0
PFIT_0733900	>PFIT_0733900	>PFIT_0733900 | Plasmodium falciparum IT | rifin (RIF) | protein | length=283	RIF	0	0	0
PFIT_0801000	>PFIT_0801000	>PFIT_0801000 | Plasmodium falciparum IT | rifin (RIF) | protein | length=284	RIF	0	0	0
PFIT_0900150	>PFIT_0900150	>PFIT_0900150 | Plasmodium falciparum IT | rifin (RIF) | protein | length=321	RIF	0	0	0
PFIT_1150300	>PFIT_1150300	>PFIT_1150300 | Plasmodium falciparum IT | rifin (RIF) | protein | length=322	RIF	0	0	0
PFIT_1400500	>PFIT_1400500	>PFIT_1400500 | Plasmodium falciparum IT | rifin (RIF) | protein | length=321	RIF	0	9	0
PFIT_1401500	>PFIT_1401500	>PFIT_1401500 | Plasmodium falciparum IT | rifin | protein | length=358	RIF	0	0	0
PFIT_bin00800	>PFIT_bin00800	>PFIT_bin00800 | Plasmodium falciparum IT | rifin (RIF) | protein | length=337	RIF	0	0	0
PFIT_bin01200	>PFIT_bin01200	>PFIT_bin01200 | Plasmodium falciparum IT | rifin (RIF) | protein | length=347	RIF	0	0	0
PFIT_bin03600	>PFIT_bin03600	>PFIT_bin03600 | Plasmodium falciparum IT | rifin (RIF) | protein | length=315	RIF	0	0	0
PFIT_bin04800	>PFIT_bin04800	>PFIT_bin04800 | Plasmodium falciparum IT | rifin (RIF) | protein | length=314	RIF	0	0	0
PFIT_bin06000	>PFIT_bin06000	>PFIT_bin06000 | Plasmodium falciparum IT | rifin | protein | length=262	RIF	0	0	0
PFIT_bin08550	>PFIT_bin08550	>PFIT_bin08550 | Plasmodium falciparum IT | rifin | protein | length=102	RIF	0	0	0
PFIT_bin09400	>PFIT_bin09400	>PFIT_bin09400 | Plasmodium falciparum IT | rifin (RIF) | protein | length=320	RIF	0	0	0
PFIT_bin10000	>PFIT_bin10000	>PFIT_bin10000 | Plasmodium falciparum IT | rifin | protein | length=351	RIF	0	2	0
PFIT_bin10400	>PFIT_bin10400	>PFIT_bin10400 | Plasmodium falciparum IT | rifin (RIF) | protein | length=122	RIF	0	0	0
